# Supplementary material for: Anticoagulants as Potential SARS-CoV-2 Mpro Inhibitors for COVID-19 Patients: In Vitro, Molecular Docking, Molecular Dynamics, DFT, and SAR Studies
Source: Int J Mol Sci. 2022 Oct 13;23(20):12235. doi: 10.3390/ijms232012235 (PMC9603561; doi:10.3390/ijms232012235)
Supplement: Supplementary file 1 [file ijms-23-12235-s001.zip]

Archive with 1 entries (1 files):
- ijms-1891072-supplementary.pdf
